# Supplementary material for: Translational buffering by ribosome stalling in upstream open reading frames
Source: PLoS Genet. 2022 Oct 31;18(10):e1010460. doi: 10.1371/journal.pgen.1010460 (PMC9648851; doi:10.1371/journal.pgen.1010460)
Supplement: S1 Table — (CSV) [file pgen.1010460.s006.csv]

Plasmid	Genotype	Figure	Source
pASHS64	pGL3-gp48UTR-NLuc-FLuc	Parent and 2	Promega pGL3 into which gp48 5' UTR-NLuc-FLuc was cloned (see methods)
pHPHS577	pASHS64-uORF2-NLuc-no-AUG	S1	This work (exp 25)
pHPHS578	pASHS64-uORF2-no-near-cognate-AUGs-Nluc	S1	This work (exp 25)
pHPHS579	pASHS64-uORF2-1-FLAG-codon-longer-NLuc	S4	This work (exp 25)
pHPHS580	pASHS64-uORF2-2-FLAG-codons-longer-NLuc	S4	This work (exp 25)
pHPHS581	pASHS64-uORF2-3-FLAG-codons-longer-NLuc	S4	This work (exp 25)
pHPHS582	pASHS64-uORF2-4-FLAG-codons-longer-NLuc	S4	This work (exp 25)
pHPHS583	pASHS64-uORF2-7-FLAG-codons-longer-NLuc	S4	This work (exp 25)
pHPHS584	pASHS64-uORF2-10-FLAG-codons-longer-NLuc	S4	This work (exp 25)
pHPHS733	pASHS64-uORF2-P22A-NLuc-PEST	5	This work (exp 25)
pHPHS734	pASHS64-uORF2-NLuc-PEST	5	This work (exp 25)
pTBHS1	pASHS64-uORF2-P22A	2	This work (exp1)
pTBHS2	pASHS64-no-AUG-uORF2	2	This work (exp1)
pTBHS3	pASHS64-cttaccatgg-uORF2	2	This work (exp1)
pTBHS12	pASHS64-5'-synthetic-uORF	5, 6	This work (exp4)
pTBHS13	pASHS64-5'-synthetic-uORF-uORF2-P22A	5, 6	This work (exp4)
pTBHS14	pASHS64-uORF2-1-codon-longer	6	This work (exp5)
pTBHS15	pASHS64-uORF2-2-codons-longer	6	This work (exp5)
pTBHS16	pASHS64-uORF2-3-codons-longer	6	This work (exp5)
pTBHS17	pASHS64-uORF2-4-codons-longer	6	This work (exp5)
pTBHS18	pASHS64-stem-loop-GC52	5	This work (exp6)
pTBHS19	pASHS64-stem-loop-GC62	5	This work (exp6)
pTBHS20	pASHS64-stem-loop-GC78	5	This work (exp6)
pTBHS21	pASHS64-stem-loop-GC92	5	This work (exp6)
pTBHS22	pASHS64-no-stem-loop-CAA-repeat	5	This work (exp6)
pTBHS23	pASHS64-5'-synthetic-uORF-no-AUG	5, 6	This work (exp4)
pTBHS24	pASHS64-5'-synthetic-uORF-no-AUG-uORF2-P22A	5, 6	This work (exp4)
pTBHS25	pASHS64-uORF2-7-codons-longer	6	This work (exp5)
pTBHS26	pASHS64-uORF2-10-codons-longer	6	This work (exp5)
pTBHS35	pASHS64-stem-loop-GC52-uORF2-P22A	5	This work (exp6)
pTBHS36	pASHS64-stem-loop-GC62-uORF2-P22A	5	This work (exp6)
pTBHS37	pASHS64-stem-loop-GC78-uORF2-P22A	5	This work (exp6)
pTBHS38	pASHS64-stem-loop-GC92-uORF2-P22A	5	This work (exp6)
pTBHS39	pASHS64-no-stem-loop-CAA-repeat-uORF2-P22A	5	This work (exp6)
pTBHS41	pASHS64-actgtc-5'-synthetic-uORF	5	This work (exp4)
pTBHS42	pASHS64-cattgt-5'-synthetic-uORF	5	This work (exp4)
pTBHS43	pASHS64-gaatcg-5'-synthetic-uORF	5	This work (exp4)
pTBHS44	pASHS64-tactat-5'-synthetic-uORF	5	This work (exp4)
pTBHS45	pASHS64-tccaaa-5'-synthetic-uORF	5	This work (exp4)
pTBHS46	pASHS64-tttgaa-5'-synthetic-uORF	5	This work (exp4)
pTBHS47	pASHS64-actgtc-5'-synthetic-uORF-uORF2-P22A	5	This work (exp4)
pTBHS48	pASHS64-cattgt-5'-synthetic-uORF-uORF2-P22A	5	This work (exp4)
pTBHS49	pASHS64-gaatcg-5'-synthetic-uORF-uORF2-P22A	5	This work (exp4)
pTBHS50	pASHS64-tactat-5'-synthetic-uORF-uORF2-P22A	5	This work (exp4)
pTBHS51	pASHS64-tccaaa-5'-synthetic-uORF-uORF2-P22A	5	This work (exp4)
pTBHS52	pASHS64-tttgaa-5'-synthetic-uORF-uORF2-P22A	5	This work (exp4)
pTBHS58	pASHS64-5'-synthetic-uORF-uORF2-2-codons-longer	6	This work (exp4)
pTBHS59	pASHS64-5'-synthetic-uORF-uORF2-2-codons-longer-P22A	6	This work (exp4)
pTBHS60	pASHS64-5'-synthetic-uORF-no-AUG-uORF2-2-codons-longer	6	This work (exp4)
pTBHS61	pASHS64-5'-synthetic-uORF-no-AUG-uORF2-2-codons-longer-22A,	6	This work (exp4)
pTBHS79	pASHS64-C1orf43-uORF	7	This work (exp12)
pTBHS83	pASHS64-TOR1AIP1-uORF	7	This work (exp12)
pTBHS84	pASHS64-HAUS4-uORF	7	This work (exp12)
pTBHS86	pASHS64-C15orf59-uORF	7	This work (exp12)
pTBHS87	pASHS64-PPP1R37-uORF	7	This work (exp12)
pTBHS89	pASHS64-ABCB9-uORF	7	This work (exp12)
pTBHS91	pASHS64-C1orf43-uORF-P12A	7	This work (exp12)
pTBHS95	pASHS64-TOR1AIP1-uORF-P25A	7	This work (exp12)
pTBHS98	pASHS64-C15orf59-uORF-P24A	7	This work (exp12)
pTBHS99	pASHS64-PPP1R37-uORF-P23A	7	This work (exp12)
pTBHS101	pASHS64-ABCB9-uORF-P40A	7	This work (exp12)
pTBHS127	pASHS64-C1orf43-no-AUG-uORF	7	This work (exp18)
pTBHS128	pASHS64-C15orf59-no-AUG-uORF	7	This work (exp18)
pTBHS131	pASHS64-ABCB9-no-AUG-uORF	7	This work (exp18)
pTBHS132	pASHS64-PPP1R37-no-AUG-uORF	7	This work (exp18)
pTBHS133	pASHS64-TOR1AIP1-no-AUG-uORF	7	This work (exp18)
